# Supplementary material for: LDL-Cholesterol-Lowering Effects of a Dietary Supplement Containing Onion and Garlic Extract Used in Healthy Volunteers
Source: Nutrients. 2024 Aug 22;16(16):2811. doi: 10.3390/nu16162811 (PMC11356941; doi:10.3390/nu16162811)
Supplement: Supplementary file 1 [file nutrients-16-02811-s001.zip]

Archive with 1 entries (1 files):
- nutrients-3135984-supplementary.pdf
